# Supplementary material for: Exosome proteomes reveal glycolysis-related enzyme enrichment in primary canine mammary gland tumor compared to metastases
Source: Proteome Sci. 2024 Feb 28;22:4. doi: 10.1186/s12953-023-00226-5 (PMC10900604; doi:10.1186/s12953-023-00226-5)
Supplement: Supplementary file 2 — Additional file 2. [file 12953_2023_226_MOESM2_ESM.xlsx]

## Sheet: S.I Table 1
Supporting Information Table 1. Comparasion between SW480-SW620-derived exosomal glycolysis-related enzymes (Ji et al., 2013)
Gene symbol	Gene ID	Protein Description	RSC (SW620-Exos / SW480-Exos)e
GPI	2821	glucose phosphate isomerase	-13.5195
LDHA	3939	lactate dehydrogenase A	-2.79652
LDHB	3945	lactate dehydrogenase B	-2.67998
ALDOB	229	aldolase B, fructose-bisphosphate	-2.46999
PKM2	5315	pyruvate kinase, muscle	-1.95343
ENO1	2023	enolase 1, (alpha)	-1.51573
TPI1	7167	triosephosphate isomerase 1	-1.15703
